# Supplementary material for: Detection of West Nile Virus Lineage 2 in Eastern Romania and First Identification of Sindbis Virus RNA in Mosquitoes Analyzed using High-Throughput Microfluidic Real-Time PCR
Source: Viruses. 2023 Jan 9;15(1):186. doi: 10.3390/v15010186 (PMC9860827; doi:10.3390/v15010186)
Supplement: Supplementary file 1 [file viruses-15-00186-s001.zip]

Archive with 1 entries (1 files):
- viruses-2130008-supplementary.pdf
